# Supplementary material for: Multiply robust estimation of marginal structural models in observational studies subject to covariate-driven observations
Source: Biometrics. 2024 Jul 16;80(3):ujae065. doi: 10.1093/biomtc/ujae065 (PMC11250490; doi:10.1093/biomtc/ujae065)
Supplement: ujae065_Supplemental_Files — Web Appendices A, B, C, D, E, and F referenced in Section 2, Web Appendices G and H referenced in Section 3, Web Appendices I and J referenced in Section 4, Web Appendix K referenced in Section 5, and the R code to reproduce the simulation studies from Section 3 are available with this paper at the Biometrics website on Oxford Academic. [file ujae065_supplemental_files.zip]

Archive with 5 entries (5 files):
- Appendix final.pdf
- R Code Coulombe and Yang 2023.pdf
- R Code Coulombe and Yang 2023.txt
- README.pdf
- README.txt
